# Supplementary material for: Simultaneous triple-parametric optical mapping of transmembrane potential, intracellular calcium and NADH for cardiac physiology assessment
Source: Commun Biol. 2022 Apr 6;5:319. doi: 10.1038/s42003-022-03279-y (PMC8987030; doi:10.1038/s42003-022-03279-y)
Supplement: Supplementary file 3 — Supplementary Data 1 [file 42003_2022_3279_MOESM3_ESM.xlsx]

## Sheet: Supplementary Data 1
	Supplementary Data 1: Modulation of cardiac physiology by Blebbistatin (15 mM), 4-AP (7 mM) and Verapamil (1 mM).
	BCL	Control	Blebbistatin	4-AP	Verapamil
	Vm RT (ms)
	200	4.13 ± 0.17	4.34 ± 0.20	4.79 ± 0.23	4.72 ± 0.28
	150	4.04 ± 0.17	4.40 ± 0.21	4.94 ± 0.63	4.70 ± 0.46
	125	3.99 ± 0.11	4.48 ± 0.20	5.15 ± 0.29	4.57 ± 0.25
	100	4.20 ± 0.28	4.56 ± 0.28		4.70 ± 0.39
	90	4.26 ± 0.39	4.60 ± 0.32		4.65 ± 0.10
	80	4.55 ± 0.12	4.43 ± 0.24
	APD80 (ms)
	200		65.62 ±4.93	84.56 ± 6.68	55.28 ± 2.94
	150		62.67 ± 4.70	78.13 ± 3.52	54.39 ± 11.88
	125		56.27 ± 4.56	69.09 ± 7.52	49.46 ± 6.20
	100		54.77 ± 5.95		45.75 ± 10.51
	90		50.38 ± 9.10		44.72 ± 9.21
	80		42.06 ± 2.68		31.06 ± 0.00
	CVT (m/s)
	200	0.29 ± 0.02	0.33 ± 0.03	0.32 ± 0.05	0.30 ± 0.05
	150	0.26 ± 0.02	0.32 ± 0.05	0.28 ± 0.05	0.29 ± 0.01
	125	0.25 ± 0.02	0.28 ± 0.05	0.27 ±0.05	0.28 ± 0.03
	100	0.23 ± 0.01	0.26 ± 0.07		0.23 ± 0.03
	90	0.19 ± 0.01	0.21 ± 0.02		0.18 ± 0.04
	80	0.18 ± 0.00	0.26 ± 0.08		0.21 ± 0.00
	CVL (m/s)
	200	0.53 ± 0.08	0.65 ± 0.06	0.66 ± 0.06	0.56 ± 0.09
	150	0.52 ± 0.04	0.63 ± 0.10	0.53 ± 0.09	0.67 ± 0.02
	125	0.54 ± 0.05	0.63 ± 0.16	0.47 ± 0.07	0.59 ± 0.03
	100	0.46 ± 0.06	0.54 ± 0.12		0.60 ± 0.02
	90	0.34 ±0.09	0.50 ±0.15		0.35 ± 0.03
	80	0.32 ± 0.05	0.50 ± 0.18		0.28 ± 0.00
	AR
	200	1.80 ± 0.18	1.98 ± 0.27	1.97 ± 0.37	1.83 ± 0.12
	150	2.00 ± 0.19	1.97 ± 0.19	1.90 ± 0.45	2.30 ± 0.14
	125	2.14 ± 0.39	2.17 ± 0.26	1.80 ± 0.19	2.07 ± 0.21
	100	2.02 ± 0.32	2.29 ± 0.61		2.64 ± 0.51
	90	1.98 ± 0.59	2.47 ± 0.82		1.92 ± 0.23
	80	1.81 ± 0.33	1.84 ±0.22		1.31 ± 0.00
	Ca2+ RT (ms)
	200	4.41 ± 0.32	5.12 ± 0.47	7.04 ± 1.57	9.14 ± 1.31
	150	4.16 ± 0.37	5.43 ± 0.64	7.05 ± 1.03	9.31 ± 0.93
	125	4.40 ± 0.53	5.44 ± 0.55	6.82 ± 1.39	8.28 ± 0.96
	100	4.60 ± 0.47	5.42 ± 0.81		9.54 ± 0.43
	90	4.84 ± 0.57	5.30 ± 0.15		8.16 ± 1.36
	80	4.62 ± 0.46	4.58 ± 0.30		8.09 ± 0.00
	CaTD80 (ms)
	200		91.55 ± 6.57	96.41 ± 8.18	106.68 ± 19.92
	150		81.95 ± 2.08	88.37 ± 6.37	89.183 ± 11.79
	125		76.01 ± 0.59	79.32 ± 2.28	77.16 ± 7.51
	100		61.52 ± 9.19		69.61 ± 3.02
	90		58.41 ± 6.54		63.46 ± 2.71
	80		45.86 ± 7.16		60.74 ±0.00
	Cat (ms)
	200		43.23 ± 10.93	37.11 ± 11.58	39.09 ± 5.88
	150		46.74 ± 19.66	30.94 ± 5.51	32.38 ± 4.88
	125		36.76 ± 11.40	27.106 ± 6.26	32.14 ± 11.32
	100		28.15 ± 13.89		20.41 ± 3.36
	90		18.23 ± 7.45		17.15 ± 1.92
	80		13.63 ± 2.14		13.71 ± 0.00
	Vm-Ca2+ Delay (ms)
	200	-5.92 ± 3.19	-3.44 ± 2.40	-1.48 ± 1.38	-8.14 ± 4.48
	150	-2.37 ± 0.83	-0.98 ± 0.69	-1.71 ± 2.13	-5.24 ± 2.31
	125	-0.70 ± 0.73	-3.36 ± 3.94	-1.88 ± 1.79	-7.06 ± 4.13
	100	-1.46 ± 1.23	-4.97 ± 2.52		-5.22 ± 1.73
	90	-1.01 ± 1.25	-4.39 ± 3.22		-6.07 ± 2.54
	80	-1.40 ± 2.05	-1.69 ± 1.91		-2.81 ± 0.00
	NADH (Normalized)
	200	1.00 ± 0.00	0.97 ± 0.01	0.97 ± 0.07	0.99 ± 0.07
	150	1.01 ± 0.02	0.98 ± 0.01	0.97 ± 0.06	0.99 ± 0.08
	125	1.00 ± 0.01	0.96 ± 0.03	0.98 ± 0.07	0.99 ± 0.08
	100	1.00 ± 0.01	0.96 ± 0.02		0.99 ± 0.08
	90	1.00 ± 0.00	0.97 ± 0.02		0.98 ± 0.07
	80	0.99 ± 0.01	0.95 ± 0.05		1.04 ± 0.00
