# Supplementary material for: Simultaneous triple-parametric optical mapping of transmembrane potential, intracellular calcium and NADH for cardiac physiology assessment
Source: Commun Biol. 2022 Apr 6;5:319. doi: 10.1038/s42003-022-03279-y (PMC8987030; doi:10.1038/s42003-022-03279-y)
Supplement: Supplementary file 4 — Supplementary Data 2 [file 42003_2022_3279_MOESM4_ESM.xlsx]

## Sheet: Supplementary Data 2
	Supplementary Data 2: Modulation of cardiac physiology by Ischemia and Reperfusion.
	Time (mins)	Vm RT (ms)	CVT (m/s)	CVL (m/s)	AR	Ca2+ RT (ms)	Vm-Ca2+ Delay (ms)	NADH (Normalized)
	0	4.26 ± 0.37	0.33 ± 0.04	0.63 ± 0.07	1.43 ± 0.74	6.10 ± 1.31	-11.17 ± 8.24	1.00 ± 0.00
	1	4.85 ± 0.35	0.30 ± 0.06	0.57 ± 0.07	1.89 ± 0.21	5.62 ± 1.82	-13.09 ± 12.39	1.02 ± 0.01
	2	4.86 ± 0.99	0.28 ± 0.05	0.53 ± 006	1.94 ± 0.37	5.52 ± 1.20	-8.52 ± 7.73	1.03 ± 0.02
	3	5.23 ± 0.69	0.25 ± 0.04	0.47 ± 0.09	1.91 ± 0.43	6.30 ± 1.26	-5.83 ± 4.41	1.03 ± 0.01
	4	4.85 ± 0.67	0.23 ± 0.05	0.42 ± 0.09	1.84 ± 0.14	6.41 ± 1.50	-3.51 ± 4.69	1.04 ± 0.01
	5	5.45 ± 0.81	0.19 ± 0.04	0.36 ± 0.11	1.39 ± 0.76	6.43 ± 1.43	-2.31 ± 2.76	1.04 ± 0.01
	6	5.17 ± 0.94	0.28 ± 0.08	0.50 ± 0.12	1.79 ± 0.33	6.25 ± 0.73	-4.33 ± 1.90	1.04 ± 0.03
	7	5.11 ± 1.65	0.33 ± 0.06	0.54 ± 0.08	1.65 ± 0.26	6.07 ± 1.43	-4.17 ± 3.26	1.03 ± 0.03
	8	4.31 ± 0.44	0.32 ± 0.05	0.56 ± 0.04	1.02 ± 0.84	6.22 ± 1.13	-6.22 ± 3.36	1.03 ± 0.03
	9	4.18 ± 0.44	0.34 ± 0.02	0.63 ± 0.02	1.81 ± 0.03	6.05 ± 1.75	-8.42 ± 3.37	1.02 ± 0.02
	10	4.37 ± 0.49	0.33 ± 0.00	0.61 ± 0.00	1.84 ± 0.06	5.80 ± 1.82	-6.99 ± 3.25	1.02 ± 0.03
